# Supplementary material for: Macrophage Activity under Hyperglycemia: A Study of the Effect of Resveratrol and 3H-1,2-Dithiole-3-thione on Potential Polarization
Source: Molecules. 2023 Aug 10;28(16):5998. doi: 10.3390/molecules28165998 (PMC10458500; doi:10.3390/molecules28165998)
Supplement: Supplementary file 1 [file molecules-28-05998-s001.zip]

Archive with 1 entries (1 files):
- molecules-2510138-supplementary.pdf
